# Supplementary material for: Genome Identification of GLP Family in Korean Pine and Study on the Function of GLP1-2-6/GLP1-2-21 in Somatic Embryo Maturation
Source: Plants (Basel). 2026 Feb 3;15(3):476. doi: 10.3390/plants15030476 (PMC12899398; doi:10.3390/plants15030476)
Supplement: Supplementary file 1 [file plants-15-00476-s001.zip]

Archive with 1 entries (1 files):
- plants-4114671-SI.pdf
